# Supplementary material for: The Hippo/YAP pathway interacts with EGFR signaling and HPV oncoproteins to regulate cervical cancer progression
Source: EMBO Mol Med. 2015 Sep 28;7(11):1426–49. doi: 10.15252/emmm.201404976 (PMC4644376; doi:10.15252/emmm.201404976)
Supplement: Supplementary file 10 [file emmm0007-1426-sd10.zip]

Archive with 8 entries (7 files):
- Source_data_for_Expanded_View_and_Appendix/
- Source_data_for_Expanded_View_and_Appendix/Source_Data_Fig_EV4.pdf
- Source_data_for_Expanded_View_and_Appendix/Source_Data_for_Appendix_figure_S10.pdf
- Source_data_for_Expanded_View_and_Appendix/Source_Data_for_Appendix_figure_S1.pdf
- Source_data_for_Expanded_View_and_Appendix/Source_Data_for_Appendix_Figure_S11.pdf
- Source_data_for_Expanded_View_and_Appendix/Source_Data_Fig_EV5.pdf
- Source_data_for_Expanded_View_and_Appendix/Source_Data_for_Appendix_figure_S6.pdf
- Source_data_for_Expanded_View_and_Appendix/Source_Data_Fig_EV2.pdf
